# Supplementary material for: A ZEB1-Neon knock-in uncovers traceable dynamics of epithelial-mesenchymal transition in tumors in vivo
Source: BMC Biol. 2026 May 12;24:116. doi: 10.1186/s12915-026-02629-0 (PMC13170155; doi:10.1186/s12915-026-02629-0)
Supplement: Supplementary file 2 — Additional file 2. [file 12915_2026_2629_MOESM2_ESM.zip]

Archive with 11 entries (11 files):
- Additional file 2, Videos S1-S10 file description.pdf
- D'Avanzo et al., Video S1.mp4
- D'Avanzo et al., Video S10.mp4
- D'Avanzo et al., Video S2.mp4
- D'Avanzo et al., Video S3.mp4
- D'Avanzo et al., Video S4.mp4
- D'Avanzo et al., Video S5.mp4
- D'Avanzo et al., Video S6.mp4
- D'Avanzo et al., Video S7.mp4
- D'Avanzo et al., Video S8.mp4
- D'Avanzo et al., Video S9.mp4
