# Supplementary material for: A ZEB1-Neon knock-in uncovers traceable dynamics of epithelial-mesenchymal transition in tumors in vivo
Source: BMC Biol. 2026 May 12;24:116. doi: 10.1186/s12915-026-02629-0 (PMC13170155; doi:10.1186/s12915-026-02629-0)
Supplement: Supplementary file 3 — Additional file 3. [file 12915_2026_2629_MOESM3_ESM.xlsx]

## Sheet: Fig. 1D
	par				ctrl				E2				E9				E10				F11				A5				B6
Neon	4106.75	3649.21	3814.87	4117.03	4968.13	4656.94	4880.26	3950.5	14069	13097.3	14447	4362.83	32341.4	37187.6	20657.4	15579.6	33471.8	30531.7	21250.4	44982.6	25859.6	21605.8		25410.7	23772.9	22961.5	28439.6	28717.2	22876.4	15972.7	14897.4	21240.8

## Sheet: Fig. 2D
	+/+			ki/+			ki/ki
Neon	10127.7	7352.6	6476.23	17516.1	20147.5	13315.3	24986.7	33723.5	15987.8

## Sheet: Suppl. Fig. S1B
	par				ctrl				E2				E9				E10				F11				A5				B6
Neon		0	0	0		0	0	0	1	1	1	1	0.651388	0.249974	1.4872	1.38114	1.08761	0.658131	1.45825	1.19798	1.32068	0.509041	1.46523	1.21715	1.65924	0.529865	1.28291	1.30806	1.44518	0,00363753*	1.59422	1.20593
ZEB1	1	1	1	1	0.962249	0.691524	1.17672	1.2281	1.36051	0.764625	0.741136	0.604553	0.568699	0.503075	1.25703	1.27388	0.757436	0.833313	1.1562	1.09605	0.562294	0.824327	1.02348	1.03009	0.899544	0.58145	0.954343	1.03888	0.889165	1.03142	1.25229	1.18371
CDH1	1	1	1	1	1.53234	4.35326	1.83155	6.54551	15,1128092*	3.59852	0.514345	7.75428	0.791883	1.94303	0.675134	10,28629065*	3.47259	4.54103	2.42188	12,03579442*	0.487455	6.61237	3.00265	21,60547994*	1.37804	12.6772	3.35517	15.0351	0.264623	1.58134	0.486848	1.2693
EPCAM	1	1	1	1	1.31716	1.69878	1.56479	2.41605	2.4368	1.28836	0.70919	0.642341	0.772952	0.47647	1.08771	1.50532	2.35121	1.16762	1.611	1.7122	1.43409	1.30953	1.44956	1.20555	1.17491	1.55156	1.32182	1.60383	1.52149	1.73449	2.4496	2.41802
CDH2	1	1	1		10.6386	11.2774	10.7173		4.78019	4.80988	12.8468		27,7344036*	2.77535	2.87821		2.54324	3.27809	3.39389		7.29341	4.73745	5.91992		13.9951	14.9037	5.48327		7.26044	5.89969	3.86447
ACTA2	1	1	1		3.91484	7.3072	4.57278		3.18169	1.09227	1.43315		1.65732	2.64607	1.13088		3.87096	0.909861	1.69033		0.966667	1.17891	1.28625		1.31914	1.70371	1.45997		1.11646	1.07311	1.64374
VIM	1	1	1	1	0.162447	0.641343	1.43431	0.405664	0.761122	0.658414	0.464357	0.446065	0.396695	1.1902	0.953046	0.557595	0.21586	0.189854	1.64091	0.665696	0.317927	0.562128	1.22469	0.388447	0.377139	0.60496	0.385027	0.349752	0.307209	0.805026	0.684188	0.933658

## Sheet: Suppl. Fig. S1C
time	par										ctrl										E9										B6										F11
0:00:00	2.56146	2.76241	2.25518	3.20732	2.60162	3.50938	2.12454	2.79543	2.42416	1.39204	2.96913	4.11942	3.7894	3.54707	4.56987	3.5568	3.78729	3.43514	3.31919	2.97275	4.41365	5.10763	5.51748	5.76298	6.09235	5.7469	5.90871	5.84227	12.3255	4.21178	2.59246	4.33922	4.88906	4.811	4.75767	4.81995	4.76146	4.19803	4.4968	3.24195	4.90521	6.50087	5.37301	7.82329	5.80457	6.02812	6.72493	7.23148	6.07593
4:00:00	3.33073	3.5299	3.0115	4.26427	3.42159	4.48324	2.86334	3.66392	3.41985	1.72138	3.45403	4.58708	4.42799	4.33344	5.48425	4.35096	4.77153	4.10289	4.07305	3.55766	5.72535	6.40406	6.94807	7.39425	7.64399	7.21052	7.83708	7.85703	16.1495	5.43334	3.17659	5.56805	5.705	5.59191	5.91971	5.89328	6.53846	5.0965	5.53694	3.94152	5.86173	7.65666	6.53177	9.53647	7.26798	7.51997	8.85544	8.64988	7.51427
8:00:00	4.31248	4.38678	3.88166	5.36256	4.12881	5.35067	3.53902	4.83535	4.3696	2.19368	3.93784	5.26869	5.15615	4.83634	6.02263	4.92201	4.92044	4.76074	4.48317	3.75796	6.70957	7.14478	8.21555	8.91267	8.87555	8.48274	9.27082	9.38139	18.3164	6.34318	3.88791	6.302	6.77038	6.14009	6.58244	6.79548	7.40299	5.98216	6.166	4.00339	6.8933	8.34585	7.06079	10.7839	8.04667	8.02321	9.69713	9.47109	8.56732
12:00:00	5.18975	5.05562	4.37124	6.396	5.11323	5.99169	4.30487	5.54742	5.03667	2.59496	4.13936	5.58126	5.68766	4.97426	6.17577	5.11087	5.65143	4.95196	4.65557	4.27014	7.33675	7.70665	9.33945	9.47751	9.87428	9.75477	10.1513	10.3222	18.0277	6.56465	4.24822	7.07865	7.18029	6.83013	7.07281	7.2379	7.68749	6.56021	6.34612	4.62266	7.41668	8.51593	7.63884	11.1089	8.72203	8.6927	10.2322	9.95318	8.94896
16:00:00	5.8015	5.85948	5.24151	7.58195	6.07203	6.72104	4.80213	6.30549	5.48961	2.91524	4.1439	5.61592	5.85565	5.28607	6.34728	5.26821	6.01689	5.4302	4.92819	4.16897	7.65622	8.61308	10.0451	10.1478	10.8277	10.3586	11.2792	11.1461	19.5673	7.30725	4.66155	7.79522	7.46971	7.29735	7.41317	7.54122	8.70708	7.25774	6.89207	4.74555	7.922	8.82498	8.3366	11.5382	9.80954	8.94617	11.2042	10.8559	9.22804
20:00:00	6.3314	6.51016	5.98448	8.43491	6.95988	7.36362	5.70087	7.24309	6.1295	3.48278	4.72431	6.18741	6.17324	5.70197	6.72596	5.6588	6.25359	5.52069	5.15717	4.5991	8.34879	8.74751	10.7932	11.431	11.4156	11.1822	12.063	12.2616	19.0349	7.59803	4.73083	8.12616	7.90397	7.84443	8.37751	8.00645	9.4113	8.05053	7.17688	4.85628	8.53676	9.88332	9.05068	12.4298	10.2394	10.5525	11.6773	11.6374	9.99853
24:00:00	7.19867	7.11474	6.63301	9.8978	7.75216	8.28357	6.55779	7.90299	6.69307	4.10549	4.96698	6.63123	6.30094	5.7566	6.75477	6.00364	6.81132	5.77548	5.38178	4.77252	9.00975	9.71389	11.6551	12.3725	12.467	12.18	13.1618	13.0044	20.6265	8.21907	4.66298	8.40711	8.40735	7.87977	9.03286	8.31611	9.8851	8.62442	7.46179	5.08014	9.34748	10.7735	9.29944	13.6686	11.4284	10.5533	12.1916	12.1443	10.8699
28:00:00	8.32137	8.10328	7.30677	11.055	8.82747	9.2153	7.15609	8.83185	8.17222	4.44671	5.18896	6.70735	6.77673	6.20151	7.43506	6.34735	7.14212	6.31187	5.74683	4.84522	9.658	9.90135	12.7515	13.4218	14.2356	13.3872	14.746	14.3425	22.0031	9.04331	5.16287	9.06708	8.70356	7.96875	9.51517	8.96143	10.7963	8.99028	7.73728	5.28689	9.65059	11.7012	10.5096	14.9638	12.0241	11.162	13.2273	13.0957	12.5174
32:00:00	9.3931	8.6338	8.37126	12.5112	10.042	10.5031	8.17274	9.93011	9.54829	4.93782	5.5241	7.05928	7.21577	6.54679	7.31312	6.89521	7.36581	6.84123	6.25239	5.55302	10.4004	10.9318	13.8311	14.1733	15.2039	13.9594	15.4636	15.845	23.3691	10.2809	5.56227	9.44012	9.42332	8.91759	9.81524	9.518	10.8157	9.30681	8.62909	5.62879	10.099	12.4117	11.0873	15.3329	12.847	11.9942	14.846	13.3495	13.5404
36:00:00	10.4342	9.78502	9.18085	13.9024	11.4752	11.8505	9.05827	10.9825	10.1705	5.59676	5.89881	7.30196	7.81748	7.29967	7.96141	6.80842	7.31923	7.46135	6.84178	5.94733	11.5767	12.2387	15.4844	15.4894	16.2379	15.4372	17.0559	17.2366	25.34	11.1356	5.93907	9.84587	10.3226	9.62467	10.7092	10.1413	11.6805	10.4089	9.55553	6.07709	10.6376	14.0394	12.1215	15.9584	13.3667	12.7422	15.2874	14.6165	14.5862
40:00:00	11.5054	10.8215	10.6191	15.88	12.8621	13.0945	10.2258	12.9277	11.4008	6.1773	6.18072	7.70583	8.00624	7.48692	8.34162	7.03576	8.02413	7.35154	7.0979	5.94272	13.0724	12.958	16.5064	17.5676	17.6698	16.8678	18.1709	18.8069	25.9242	11.9724	6.31105	10.5997	10.8432	10.2348	11.2814	11.1831	12.6902	10.913	10.2022	6.19899	10.6786	14.6972	12.3375	16.5704	13.9608	13.3035	15.9204	16.0962	15.3992
44:00:00	12.5414	11.8288	12.3517	17.6802	14.1783	14.745	11.5058	14.16	12.6339	7.01763	6.90706	8.22669	8.58641	7.96312	8.72422	8.15297	8.72712	7.70255	7.58448	6.34878	14.1551	13.9925	18.0404	19.8436	19.4912	19.4531	20.2659	21.254	28.0378	12.9891	6.30358	11.4203	11.8412	10.6529	11.8746	12.1253	13.0527	11.7836	10.3539	6.78732	11.0333	15.8277	14.0429	18.5483	14.8759	13.816	17.3002	16.4148	16.6487
48:00:00	13.8639	13.5898	13.7286	19.4245	16.0687	16.5553	12.4213	15.546	13.9136	7.73325	7.13512	8.57559	8.82526	8.5877	9.08606	8.91632	9.17139	8.13972	7.44089	6.74337	15.2111	15.8347	19.528	21.1739	22.1331	21.0885	22.6486	22.48	31.1441	14.0506	6.7644	12.0772	12.624	11.2739	12.615	12.5721	14.2517	12.496	11.3462	7.20403	12.0795	16.7064	15.2184	20.2109	16.5011	15.059	18.3866	17.3093	17.9537
52:00:00	15.8926	15.0676	15.3766	21.5951	17.9733	18.0584	14.1076	18.0023	16.5685	8.88675	7.93614	8.92151	9.58097	9.06762	9.97955	9.23907	9.38832	8.55072	7.67059	7.04583	16.8704	17.6175	22.0567	23.3078	24.1732	23.043	24.5842	25.6434	32.5462	15.6976	7.12372	13.6092	13.7699	12.4013	13.5244	13.2559	15.1836	13.1541	12.4816	7.7087	12.914	17.654	15.634	21.1034	17.3366	15.9792	20.4556	19.4799	19.1498
56:00:00	17.9093	16.7954	17.299	24.8343	20.0134	20.6161	16.2362	20.8257	18.7248	9.76371	8.63448	9.94376	9.67323	10.0613	10.4837	9.79075	9.72588	9.01777	8.13347	7.09421	18.3935	19.2888	23.8976	25.4595	26.7713	25.0163	25.6571	27.9675	36.1337	17.0075	7.65833	14.2587	14.3667	12.8421	14.8223	14.1892	16.0859	13.7731	13.1556	7.82162	13.3943	18.8888	16.5875	21.7231	18.5234	16.9695	22.0861	19.9721	19.68
60:00:00	19.933	19.1215	19.1416	28.3108	22.9068	22.9516	17.8483	23.169	20.8429	11.0182	9.14568	10.2963	10.1294	10.6822	10.9339	10.3653	10.298	9.53429	8.74286	7.37745	20.4289	21.2891	25.0893	27.3563	29.2336	27.1751	28.6172	30.0829	39.4602	18.5505	8.45904	14.8727	15.7827	13.9505	15.8223	14.9615	17.5862	15.0793	14.1743	8.8341	14.4199	19.7781	17.4794	22.6245	19.2744	17.671	23.9702	20.6763	19.8227
64:00:00	22.3914	21.9042	21.6518	31.4775	25.6531	25.3268	20.0177	25.6011	23.6594	12.2961	9.45097	10.8238	10.8868	11.3704	11.6967	10.545	10.6506	10.062	9.48379	7.81919	22.347	23.3019	27.4859	31.166	32.4057	29.7242	31.5709	33.0961	42.6747	20.317	8.87009	16.0691	16.85	15.3403	17.0237	15.8547	18.8471	16.0113	15.1549	9.10614	15.4636	20.3709	17.9434	23.8508	20.7058	18.6027	24.3845	21.9952	20.6713
68:00:00	25.2166	24.7376	24.9224	34.6992	28.722	28.8604	23.261	28.3836	26.4134	14.0311	9.61235	11.6354	10.9903	11.4106	11.9816	10.9299	11.2692	10.967	9.94253	7.75742	24.5222	25.3793	30.7019	34.8334	36.39	33.0413	35.2176	35.6429	46.1506	22.9562	9.3189	17.4819	18.1657	16.0215	18.0296	17.1891	20.1517	17.5934	15.9024	9.80172	15.3504	21.2863	20.0041	24.8821	21.8529	19.2131	25.8852	22.9442	21.3927
72:00:00	28.4456	26.9002	27.447	38.6024	32.2174	32.0195	25.4906	31.6205	29.9565	15.8819	9.84532	12.0536	11.7533	11.7642	11.8217	10.7103	11.9335	11.9728	10.2307	8.52181	26.9445	27.9779	33.7242	37.8541	39.5822	36.5447	39.2757	39.8291	48.6321	25.0583	10.1987	18.6855	19.0606	17.62	19.2761	18.3224	21.4294	19.2792	17.4683	10.4265	16.6337	22.3221	20.6526	26.5672	22.7673	20.1588	26.9147	24.2538	22.856
[truncated: 1 more columns]

## Sheet: Suppl. Fig. S2A
	par/ctrl −				par/ctrl + TGFβ				ZEB1-Neon B9/D9 −				ZEB1-Neon B9/D9 + TGFβ
Neon	0	0	0	0	0	0	0	0	0.92	1	1.07	1	14.85	11.9	12.4	7.72
ZEB1	0.98	0.78	1.01	0.69	5.45	5.97	5.51	5.41	1.18	1	1.1	1	11.91	8.75	11.48	8.97
CDH1	1.12	1.34	0.9	0.98	0.21	0.17	0.16	0.12	2.12	1	1.55	1	0.14	0.11	0.12	0.08
FN1	1.82	1.2	1.71	1.04	30.82	45.73	28.89	38.05	0.32	1	0.26	1	66.84	58.48	62.08	51.16

## Sheet: Suppl. Fig. S3D
embryos	total number	+/+	+/ki	ki/ki	litters
E8.5	16	2	8	6	2
E 9.5	40	15	16	9	5
E10.5	25	5	12	8	3
E11.5	29	9	14	6	3
E13.5	11	2	6	3	1
total	121	33	56	32	14
adults	total number	+/+	+/ki	ki/ki	litters
> 6w	111	27	51	33	19

## Sheet: Suppl. Fig. S4C
Neon
	5% high						5% low
par	0.409009		0.0687842				0.425655		0.055411
ctrl	0.321947						0.650895
B6	1.62916		1.17438		1.81167	1.07022	1		1		1	1
E10/A5			0.636306		2.91641	1.20728			0.112331		0.539433	1.2149
ZEB1
	5% high						5% low
par	1.17361	1.31114	0.730622				1.17523	1.92345	0.625721
ctrl	1.45703						1.83745
B6	1.53164	1.45353	4.45602	1.41483	5.83804	0.847886	1	1	1	1	1	1
E10/A5		1.6733	7.2402	3.80109	3.80062	2.27819		0.282662	2.94683	1.10057	2.12113	1.50731
RAD50
	5% high						5% low
par	0.955519	0.688554	0.992194				0.947738	0.99535	0.78258
ctrl	1.04659						0.991844
B6	1.15108	0.971727	0.824505		4.27249	0.535516	1	1	1		1	1
E10/A5		1.23155	0.775588		5.29557	1.48999		0.241617	0.505215		2.69389	2.02541
NBS1
	5% high						5% low
par	0.867398	6.75766	1.02545				0.844161	6.03504	0.793831
ctrl	1.12635						0.970451
B6	1.04482	0.464511	1.05605	2.22746	0.833113	2.18191	1	1	1	1	1	1
E10/A5		4.22144	0.603031	2.67021	1.23095	0.949102		6.48324	0.281929	3.04544	0.856407	1.39766
MRE11
	5% high						5% low
par	5.30262		0.631325				2.2477		0.699857
ctrl	2.33413						2.11617
B6	0.667341		0.847714		2.95212	4.07017	1		1		1	1
E10/A5			0.783415		2.24075	1.92589			0.361441		1.01088	0.325882

## Sheet: Suppl. Fig. S5C
Neon
	ctrl			TGFβ
661	0.270015	0.0139121	0.365735	0.183361	0.0692846	0.581494
H279	2.089	1.97699	1.37881	3.21534	1.72063	1.50327
G623	0.439735	1.27594	1.00181	1.51573	1.62007	1.02403
G975	0.647615	2.23423	0.244976	2.45649	3.11962	1.01695
Zeb1
	ctrl			TGFβ
661	1	1	1	2.12601	3.3394	0.191608
H279	3.4249	4.50365	0.996921	7.5596	4.9253	0.90377
G623	0.490821	2.24749	0.0974034	1.1843	2.53123	4.16675
G975	0.342308	4.41597	0.278204	4.7849	5.15922	2.18681
Fn1
	ctrl			TGFβ
661	1	1	1	2.59168	7.80605	4.78593
H279	1.95766	5.84384	1.27507	6.05549	8.78933	2.3679
G623	1.42939	0.817853	0.137037	2.65744	6.96665	5.84528
G975	0.953799	1.37848	0.331866	3.2517	5.48267	3.14409
E-cad
	ctrl			TGFβ
661	1	1	1	0.279807	0.342281	0.112899
H279	0.00457985	0.00808284	0.00049614	0	0.0173509	0.00030576
G623	1.40508	0.879123	0.252302	0.0559573	0.0700158	0.143826
G975	1.87277	1.29444	0.656934	0.683479	0.518424	0.131259
N-cad
	ctrl			TGFβ
661	1	1	1	0.989411	2.36392	1.38797
H279	0.914956	0.861706	2.87461	1.25054	1.28296	2.17581
G623	0.0834443	0.0162741	0.250579	0.144949	0.126393	0.348917
G975	0.868602	1.84717	3.5213	2.45234	3.41689	8.72615
Vim
	ctrl			TGFβ
661	1	1	1	0.906891	1.22962	0.905632
H279	2.06551	2.16412	1.39945	2.25749	2.09171	0.870811
G623	1.50117	0.701899	0.476323	1.41573	1.57873	1.13082
G975	1.25086	1.13882	0.504648	1.726	1.6298	0.649236
αSma
	ctrl			TGFβ
661	0.0315457	0.0492721	0.0180921	1.11874	0.894663	1.10673
H279	12.0398	6.6859	4.97778	872,360377*	26.8093	25.5025
G623	4.18232	0.9082	0.582178	45.5996	25.8131	19.1186
G975	0.0784302	1.7829	1.68217	191.093	30.6431	20.6816

## Sheet: Suppl. Fig. S6E
intensity sum
Time (h)	ctrl						0-4d TGFβ						6-10d TGFβ
0	44.3741	28.3467	36.144	30.1532			49.2704	33.6408	34.1888	33.6266	42.1569	29.4853	37.1545	39.2482	40.982	45.137	52.7393	41.0253
2	51.1761	25.8605	28.9936	26.7236			36.4061	28.0538	41.2561	33.2906	28.32	28.5198	30.7034	49.5321	31.135	35.671	44.1652	34.3758
4	31.4166	28.2709	32.7987	26.5646			37.1987	26.7701	36.8375	28.4365	29.183	20.201	31.406	52.9147	41.9759	58.8618	44.6214	46.2926
6	37.7633	22.9879	40.9093	26.9453			43.098	36.8641	42.2909	30.1899	29.5471	26.6668	36.9972	31.7601	32.5406	34.2224	32.514	47.5396
8	29.0899	21.1461	31.8437	26.9021			51.7851	34.0828	41.0183	27.2921	25.5641	28.5175	32.2045	52.2478	38.0282	46.0167	32.2671	35.1771
10	28.1879	21.3932	30.7157	24.7932			36.1705	38.9255	38.301	32.2523	18.6215	34.0563	29.8591	30.5953	30.9999	30.869	37.2075	32.4197
12	30.1392	25.7466	27.4001	25.943			33.6485	32.944	43.5543	29.4967	15.4745	35.4326	30.9696	38.774	35.7439	45.7031	31.0338	36.9355
14	27.8289	21.5919	23.876	25.3015			38.3749	41.4007	44.0897	26.2801	17.8462	34.2992	46.9771	44.8945	26.7769	40.4424	34.0949	33.534
16	28.6977	20.9393	23.3758	23.1295			37.4133	30.6351	50.8009	25.7106	23.9166	24.8567	44.2413	37.9583	30.209	41.0487	25.6579	47.9672
18	26.0733	23.2424	26.7973	24.4734			34.6025	31.6233	40.3117	25.9459	33.9343	26.8119	51.0643	36.242	39.738	44.297	31.9405	36.3327
20	26.8642	22.5217	25.3418	24.6285			36.0549	32.9123	38.4078	28.5885	32.278	31.0342	39.6182	37.1581	26.7769	39.0422	32.3772	33.951
22	25.6466	20.7312	25.5918	25.1032			32.2194	30.5592	41.2157	26.6687	26.8619	31.4461	43.7304	51.6402	29.0551	39.3663	31.7419	45.373
24	25.555	21.2224	28.0557	24.1245			33.7161	40.9797	39.6801	23.7835	21.1759	32.0007	26.9358	35.9454	28.0649	33.4264	29.1972	50.3695
26	23.3148	17.5585	24.3471	23.1804			28.3748	42.6121	36.0136	22.5441	23.6299	24.2512	31.3727	41.0588	24.4269	49.1165	27.0133	38.4413
28	22.5016	21.4195	23.9578	23.0655			35.3707	36.9505	44.1765	24.0225	27.9169	27.0563	36.3451	39.0229	21.6076	49.2545	34.9218	42.786
30	25.155	20.097	24.898	24.4721			38.2234	27.3953	36.4589	25.7375	29.9689	25.6276	32.5677	30.9648	26.8416	49.497	34.5045	45.6561
32	21.7632	18.9967	24.9163	22.1498			29.423	29.6614	43.1785	25.4129	46.2109	23.4994	35.5178	35.1249	29.3582	50.4907	34.7835	35.2471
34	23.3582	28.0103	29.1705	23.4261			36.2919	33.5717	33.7035	27.1894	42.0881	28.3898	29.3457	32.9984	29.5969	56.9251	35.6311	28.9809
36	19.679	19.3834	24.9918	23.4066			30.6633	33.177	38.4608	27.4138	31.9557	29.8889	38.7805	38.1167	29.9644	51.2395	35.6627	34.8322
38	18.4279	18.3649	27.8533	24.762			33.675	30.791	31.7076	29.7604	46.5427	32.2983	32.9437	34.6168	24.0899	40.9326	37.8217	31.8047
40	19.8463	23.3664	25.1483	24.0287			30.5633	24.3423	34.7745	25.5679	35.8864	30.9932	41.8397	36.0679	24.1464	39.358	33.9792	30.8654
42	17.1535	19.9619	23.6824	24.3849			36.9679	21.7488	35.8326	27.6504	37.4085	28.7366	40.6319	40.6522	22.2312	42.8435	32.9584	33.2056
44	17.206	20.9546	19.6147	23.3678			37.6004	26.5334	29.3208	27.8669	40.8437	27.55	31.0854	31.2479	29.8285	34.3409	33.3394	29.0729
46	21.4802	18.3272	19.4433	23.9002			46.9325	25.0822	30.1644	27.0358	50.1943	27.7668	32.1815	29.0656	25.8816	29.9991	29.8437	29.8932
48	20.5357	22.0162	20.1818	23.6688			36.4169	25.2524	27.8406	29.8029	40.7756	27.5544	32.6805	32.8235	28.4073	32.0237	28.7351	33.2046
50	17.0968	20.5562	19.9385	21.9095			29.379	27.7097	30.3701	24.3686	45.0128	24.917	29.5878	30.5328	26.4653	31.996	26.4666	31.2795
52	19.2139	21.2624	18.487	25.8011			28.424	26.8485	30.2804	26.5528	40.1326	24.2684	33.2886	32.4961	29.6957	31.3508	30.3922	28.0952
54	17.681	19.5668	19.3998	26.2325			28.1426	26.4738	25.8859	25.3053	31.7211	25.0429	26.1571	25.0873	27.2453	32.8432	29.6744	29.1073
56	18.1313	22.4253	19.6491	21.3035			28.4173	26.1302	32.1952	26.6172	50.608	22.7828	30.1747	28.9442	29.1244	36.6265	29.3647	33.2463
58	18.7704	20.1343	20.0318	24.705			34.1175	22.413	29.0965	27.3248	40.4035	32.0452	28.3965	31.2616	31.1094	38.027	32.1209	28.1706
60	19.4534	19.9174	19.0923	24.3562			34.1719	24.3462	31.327	25.9803	44.0671	24.3944	30.8527	36.0606	29.2733	32.9408	28.7676	29.0295
62	17.2828	22.6908	18.6275	27.0831			32.6084	24.2786	29.1925	27.4098	30.9325	24.378	35.8411	29.0293	29.4748	34.4555	26.5156	30.7905
64	18.3282	20.9347	16.9213	24.2563			26.8642	25.0349	29.0346	26.3631	39.5896	22.7011	31.0276	27.2083	32.3403	37.7176	28.582	34.4417
66	19.2885	21.7306	16.9844	23.4051			32.0725	22.2414	37.7289	27.4272	51.569	24.8628	33.0876	26.5674	32.7596	29.5523	31.7361	31.8924
68	16.9577	21.5841	15.679	24.9586			33.8332	21.9024	35.9798	23.932	34.8595	23.632	26.5502	28.8656	28.738	31.9786	31.2788	40.3205
70	19.0007	20.3126	16.7243	22.4419			35.6721	22.2459	26.6924	23.4576	40.0148	23.8673	30.8026	36.0924	28.4522	36.8214	30.2826	27.1825
72	19.0923	21.3896	16.5285	24.7832			39.6783	22.5038	26.9211	30.03	35.2402	23.349	28.2153	33.7966	24.833	29.2717	29.784	35.7904
74	18.9158	19.3767	15.753	24.6115			37.21	24.255	27.5196	26.8862	46.8548	27.7538	32.2141	29.258	22.6108	31.8785	30.1938	39.8791
76	19.3717	18.8679	14.8583	23.7268			37.6749	22.9542	26.1694	25.446	39.1049	23.9636	29.5711	31.8974	24.0354	32.6438	30.6996	37.1346
78	17.1601	17.9884	16.3513	26.1176			35.7708	21.527	24.3789	26.7646	39.7022	28.0889	28.266	30.9042	27.3034	37.3912	28.9044	37.1935
80	18.9654	20.9197	16.2193	25.2564			36.6733	20.521	22.3195	24.4153	45.9261	28.8439	28.6758	29.6979	26.6803	41.9742	32.6385	33.4354
82	18.6668	19.6292	17.9194	23.9658			37.4111	21.0788	24.0076	24.0541	50.055	29.5313	29.7992	28.2258	28.9304	44.152	29.1275	26.3759
84	18.7375	18.293	16.9633	25.5433			33.1922	22.7788	23.3247	25.1289	48.6482	32.9744	29.805	28.331	25.4989	35.9947	31.2906	26.6164
86	18.4308	19.5305	17.6098	26.142			33.5589	22.3603	22.0372	24.4114	43.0075	28.6038	30.9537	29.4533	26.4115	38.1804	30.8763	28.1358
88	18.9173	18.7772	18.865	25.2067			34.9789	22.8434	23.7431	25.4832	31.941	30.3693	30.9194	28.6333	25.0392	36.189	29.2509	30.065
90	17.8459	19.2881	19.7892	26.1061			36.3158	22.8929	19.9366	22.308	35.947	34.1775	31.8511	29.0109	21.5454	41.6376	30.2103	25.5871
92	17.1973	19.0159	18.9992	26.6945			37.7424	21.7106	20.739	22.9134	35.5101	29.8287	30.9785	32.1261	22.8762	43.6216	32.5106	27.6985
94	18.1454	17.962	19.2489	26.7321			32.481	20.7989	22.3696	24.3922	31.9521	24.5194	29.135	28.5762	23.2494	30.5637	29.0726	25.5021
96	18.1476	17.5925	16.0097	23.833			30.9168	22.4446	24.3179	25.0042	35.7717	29.0437	27.4817	29.4335	22.6707	34.9523	31.5235	28.5179
98	18.5651	17.1762	16.7987	22.7125			30.2041	21.2892	22.0688	27.8947	34.1432	29.516	26.3595	27.7063	22.3392	40.1298	32.6776	29.9848
Zeb1-Neon hi cells
Time (h)	ctrl						0-4d TGFβ						6-10d TGFβ
0	46.1538	20	36.3636	15.1899			50	40	33.3333	20.6349	42.8571	23.5294	28.5714	32.1429	20	66.6667	57.1429	37.5
2	75	9.09091	13.3333	14.7059			33.3333	0	23.8095	27.5862	30	20	17.8571	45.8333	22.2222	0	40.9091	36.3636
4	33.3333	9.09091	18.1818	17.5258			33.3333	14.2857	41.3793	17.4603	37.5	7.14286	21.2121	50	46.6667	75	42.8571	60
6	35.7143	0	37.5	18			50	40	42.8571	19.403	15.3846	16.6667	44.4444	28.5714	31.25	16.6667	28	45.4545
8	21.7391	0	20	19.8113			40	16.6667	33.3333	14.2857	11.1111	21.4286	27.5862	36	30.7692	40	15.625	36.3636
10	14.2857	0	25	13.8889			44.4444	60	27.2727	22.2222	0	20	18.75	15.1515	15.3846	33.3333	29.6296	30
12	18.1818	7.69231	13.3333	14.1667			36.3636	33.3333	31.25	15.8537	0	28.5714	23.0769	31.25	25	28.5714	20	37.5
14	13.6364	0	11.1111	12.7273			40	57.1429	35.7143	11.7021	0	25	14.7059	36	7.69231	42.8571	14.2857	16.6667
16	12.5	0	12.5	11.1111			50	16.6667	46.1538	9.57447	10	7.69231	26.8293	23.0769	12.5	50	10.5263	50
18	16	0	15.3846	13.4328			31.25	25	27.7778	15.9574	50	13.3333	22.2222	37.5	33.3333	33.3333	15.3846	28.5714
20	16.6667	5.88235	11.1111	9.375			22.2222	27.2727	36.3636	15.3846	27.2727	27.2727	17.3913	28	11.7647	37.5	19.5122	27.2727
22	14.8148	0	11.1111	15.5172			14.2857	30	28.5714	14.1414	25	21.4286	21.5686	55	16	12.5	25	46.1538
24	7.14286	9.09091	20	14.0625			25	38.4615	33.3333	7.92079	0	23.8095	16.6667	25.8065	24	18.1818	20	50
26	9.67742	4.7619	14.2857	13.7405			5.26316	33.3333	24	7.33945	0	13.6364	25.8621	29.1667	8.33333	28.5714	14.8148	29.4118
28	6.25	5.26316	15.7895	14.6154			35	35.7143	44.4444	10.2041	10	26.6667	21.2121	28.5714	7.40741	40	26.5306	35.7143
30	10.3448	5	9.52381	14.1791			42.1053	5.55556	29.1667	13.8298	9.09091	21.0526	20.6897	15.625	20	45.4545	23.0769	64.2857
32	4.54545	4.16667	11.7647	10.9244			13.3333	16.6667	42.8571	10.3093	31.25	12.5	24.6154	24.1379	15	69.2308	20.8333	13.3333
34	9.09091	10	18.75	13.7615			31.25	40	28	16.5138	30	19.0476	15.2542	22.2222	25	90.9091	25.4237	14.2857
36	5.88235	4.16667	11.7647	14.6552			20	31.25	39.1304	17.5824	18.75	26.087	14.2857	33.3333	22.7273	50	26.3158	16.6667
38	2.7027	5	18.75	16.8142			32	23.0769	20.8333	23.0769	35.7143	28.5714	34.5455	31.4286	10	20	26.087	31.25
40	5.55556	10.7143	10.3448	14.4			27.2727	14.2857	21.4286	10.3448	30.7692	29.1667	22.2222	31.5789	11.1111	28.5714	20.6349	21.0526
42	2.32558	8.57143	10.3448	12.6984			44	12.5	28.5714	12.987	42.1053	21.4286	21.8182	36.3636	3.7037	41.6667	16.9811	30
44	0	8.57143	5.40541	9.01639			41.6667	17.1429	19.5122	15.4639	36.3636	16.6667	20.7547	22.449	17.8571	30.7692	23.5294	20
46	5.40541	6.45161	4.44444	10.3175			52.6316	17.7778	16.6667	10.1124	44.4444	9.09091	18.8406	20.8333	22.2222	18.75	12.5	18.1818
48	6.66667	15.625	5.76923	10.6195			30	16.2791	14.6341	18.5185	40	20.5882	18.1818	16.9811	16.6667	18.75	12.8205	28.5714
50	1.96078	5	9.52381	8.25688			14.2857	19.5652	22.2222	13.1313	47.3684	14.6341	21.4286	22.2222	10.7143	13.3333	15.3846	17.3913
52	1.96078	9.61538	4.10959	14.7059			18.75	13.7255	14.5455	15.5963	36.8421	15.1515	25	25	23.0769	15.3846	16.9014	20.6897
54	1.96078	13.5593	6.89655	16.6667			13.1579	13.7931	12.069	15.6522	22.2222	9.09091	13.75	9.30233	29.0323	30.7692	19.4444	20.6897
56	5.55556	10.8696	6.38298	9.40171			16.0714	10.9091	22.2222	20.5607	46.1538	18.1818	18.4211	18.1818	25.9259	42.8571	18.3099	31.8182
58	4.6875	5.35714	6.45161	9.64912			22.2222	12.069	13.2075	16.1905	34.7826	19.0476	19.4805	27.0833	22.8571	44.4444	16.9492	17.8571
60	4.54545	6.77966	5.55556	12.605			35.8491	11.8644	20.6897	13.4615	33.3333	15	23.9437	20	17.5	36.3636	21.7391	21.4286
62	0	7.27273	6.14035	17.4312			20.7547	7.14286	18.1818	16.1616	23.8095	6.25	18.0723	17.6471	11.6279	57.1429	11.1111	20
64	3.52941	12.7273	4.95868	12.9032			8.62069	13.9535	15.7895	15.4545	30.303	5.71429	24.0506	11.4754	32.6087	42.8571	18.5714	29.6296
66	6.66667	12.3077	3.47826	13.0769			21.0526	8.24742	27.0833	14.5455	41.6667	10.6383	22.0779	14.0845	22.9167	12.5	20.3125	29.1667
68	2.1978	5.81395	3.44828	10.8108			20	7.76699	21.5686	7.82609	22.2222	10	15.9574	21.875	18.6047	16.6667	18.5714	40
70	2.91262	8.33333	1.37931	10.5263			27.6596	7.76699	18.6667	12.1951	35.1351	7.14286	20.2532	30.5085	20	33.3333	17.5676	14.7059
72	5.98291	10.7143	3.33333	15.9664			24.4444	9.09091	13.8462	16.5049	27.451	4.08163	16.2791	23.2877	15.2174	14.2857	17.1053	28
74	4.72441	9.32203	3.24675	13.6			30.9524	11.6667	14.0845	11.0092	40	15.9091	24.0506	21.9178	7.69231	21.4286	16.8831	25.9259
76	6.15385	8.73016	2.61438	13.4921			36.9565	10.5691	13.7931	11.3208	29.4118	4.7619	18.3908	25.3731	14.2857	37.5	18.4211	41.6667
78	3.59712	7.69231	3.07692	16.2162			30.6122	9.55882	13.2075	17	25	18.75	21.978	24.6154	19.2308	52.9412	16.6667	36
80	7.08661	9.80392	3.20513	13.7931			35.7143	5.46875	9.00901	11.7117	31.7073	18.1818	16.3043	21.978	13.0435	44.4444	26.8293	27.2727
82	5.26316	6.50407	4.7619	10.9375			32.7273	6.66667	8.08081	14.5455	47.2222	22.9167	20.2247	15.7895	18.75	53.3333	16.8539	15.1515
84	5.30303	6.55738	4.28571	12.6984			22.9508	11.7188	10.9091	13.4615	35.7143	23.8095	19.1011	14.8936	7.69231	29.4118	21.978	17.0732
86	6.47482	5.88235	4.54545	15.2542			27.2727	10.7438	9.00901	12.6214	39.0244	15.5556	22.4719	17.2043	15.0943	40	20.4545	19.5122
88	7.5	5	6.75676	14.1667			26.087	8.94309	13.1579	14.5455	25.9259	19.6078	25.5102	19.7917	11.6667	27.7778	14.7727	21.4286
90	6.55738	5.40541	6.04027	16.4062			28.125	13.5593	4.6875	10.8108	20.3704	29.6296	21.2766	17.7083	8.21918	41.1765	22.9885	8
92	5.12821	7.5	5.16129	15.4545			28.9855	5.38462	9.52381	13.1579	24.1379	22.449	24.4681	25	8.69565	50	26.5823	15.7895
94	6.89655	4.58015	6.71141	13.7097			24.6575	5.51181	8.46154	12.6126	22.2222	6.45161	17.8218	15.3153	10.5882	22.2222	12.9412	8.92857
96	4	5.10949	3.88889	15.0442			25.5556	10.5263	10.0917	15.4545	22.5806	11.7647	16	20.4082	4.16667	28.5714	18.4211	18.75
98	5.21739	3.62319	2.36686	11.9048			15.9091	8.66142	8.84956	16.6667	18.3333	21.4286	14.7059	12.2642	8.24742	37.5	22.0779	22.2222
